# Supplementary material for: Influence of Critical Parameters on Cytotoxicity Induced by Mesoporous Silica Nanoparticles
Source: Nanomaterials (Basel). 2022 Jun 11;12(12):2016. doi: 10.3390/nano12122016 (PMC9228019; doi:10.3390/nano12122016)
Supplement: Supplementary file 1 [file nanomaterials-12-02016-s001.zip]

Archive with 1 entries (1 files):
- nanomaterials-1685555-supplementary.pdf
